# Supplementary material for: Structural Basis for Substrate Specificity in Human Monomeric Carbonyl Reductases
Source: PLoS One. 2009 Oct 20;4(10):e7113. doi: 10.1371/journal.pone.0007113 (PMC2741203; doi:10.1371/journal.pone.0007113)
Supplement: Datapack S1 — Standalone iSee datapack - contains the enhanced version of this article for use offline. This file can be opened using free software available for download at http://www.molsoft.com/icm_browser.html. (ICB) [file pone.0007113.s003.icb]

Archive with 1 entries (1 files):
- 0007113.icb
